# Supplementary material for: Influence of Extracellular Matrix Components on the Differentiation of Periodontal Ligament Stem Cells in Collagen I Hydrogel
Source: Cells. 2023 Sep 22;12(19):2335. doi: 10.3390/cells12192335 (PMC10571948; doi:10.3390/cells12192335)
Supplement: Supplementary file 1 [file cells-12-02335-s001.zip]

Archive with 1 entries (1 files):
- cells-2537480-supplementary.pdf
